# Supplementary material for: Heterologous Prime–Boost Vaccination with GRA35-Encoding DNA and mRNA Vaccines Enhances Protective Immunity Against Toxoplasma gondii Infection in Mouse Models
Source: Microorganisms. 2026 Apr 29;14(5):1000. doi: 10.3390/microorganisms14051000 (PMC13209544; doi:10.3390/microorganisms14051000)
Supplement: Supplementary file 1 [file microorganisms-14-01000-s001.zip]

Archive with 1 entries (1 files):
- microorganisms-4203405-supplementary.pdf
